# Supplementary material for: Knowledge, attitude and practice toward childhood immunization among mothers in Lebanon
Source: PLoS One. 2025 May 8;20(5):e0322205. doi: 10.1371/journal.pone.0322205 (PMC12061142; doi:10.1371/journal.pone.0322205)
Supplement: S3 Fig — (XLSX) [file pone.0322205.s003.xlsx]

## Sheet: spss6
ID	age	education	Job	income	childnom	childage	Smoker	q1	q2	q3	q4	q5	q6	noteq6	q7	q8	q9	q10	noteq10	q11	q12	q13	q14	q15	q16	q17	q18	q19	q20	q21	q22	q23	q24	q25	q26	q27	q28	region
1	1	2	3	3	1	3	0	1	1	1	1	2	1	1	2	1	1	1	healthy food,cleanliness and sunlight	1	1	1	2	1	1	3	1	4	1	0	2	1	1	1	1	3	1	1
2	4	6	3	3	2	4	0	1	3	1	1	1	1	1	3	1	1	1	healthy food, clean region and avoid ATD	1	1	1	3	1	1	1	1	4	1	0	3	1	0	1	3	3	1	1
3	2	5	3	3	2	4	0	1	1	1	1	3	1	1	3	1	1	2	0	1	1	1	3	1	1	1	1	4	1	0	2	0	1	1	1	1	0	1
4	4	4	3	3	3	4	0	1	3	1	1	1	1	2	3	1	3	2	0	1	1	1	2	1	2	1	1	4	1	1	0	1	1	1	4	1	1	1
5	1	5	3	3	1	4	1	1	1	1	1	3	1	1	3	1	1	2	0	1	1	1	3	1	1	1	1	4	1	0	3	0	1	1	1	1	0	1
6	1	4	3	3	2	4	0	1	1	1	1	1	3	0	3	1	3	2	0	1	1	1	3	1	2	1	1	4	1	0	3	1	1	1	1	1	1	3
7	1	6	3	3	1	3	1	1	1	1	1	2	1	3	2	1	1	1	healthy food and avoid ATD	1	1	1	2	1	1	3	1	4	1	0	2	1	1	1	1	3	1	1
8	1	6	3	3	1	4	0	1	1	1	1	3	1	1	3	1	3	3	0	1	1	1	3	1	2	1	1	4	1	0	3	1	1	1	2	3	1	1
9	3	6	3	3	1	2	1	1	2	1	1	1	2	0	3	1	1	1	1	1	1	1	2	1	2	2	1	4	1	0	2	1	1	1	2	3	1	1
10	2	5	3	3	2	2	0	1	2	1	1	1	1	1	3	1	1	1	1	1	1	1	1	1	2	3	1	4	1	0	2	1	0	0	1	1	1	1
11	3	6	2	2	1	4	0	2	2	2	2	2	1	3	2	2	6	1	prevent medication treat,healthy food, manage stress and enough sleeping hours	2	2	3	1	3	2	3	1	4	1	1	0	0	0	1	1	1	1	1
12	3	6	3	3	2	3	0	1	1	1	1	3	3	0	3	1	1	1	healthy food and sports	1	1	3	1	1	2	3	1	4	1	0	3	1	1	0	1	1	1	1
13	4	6	2	3	1	4	0	1	1	1	1	1	2	0	3	1	4	2	0	1	1	1	3	1	1	1	1	4	1	1	0	1	1	0	2	3	1	4
14	3	6	2	2	1	4	1	1	1	1	1	1	2	0	3	1	6	1	healthy food and sunlight	1	1	1	3	1	2	2	1	4	1	1	0	1	1	0	2	3	1	4
15	2	6	2	3	1	2	1	1	1	1	1	2	2	0	3	1	1	1	1	1	1	1	2	1	2	1	1	4	1	1	0	1	1	0	2	3	1	4
16	4	6	2	2	1	4	1	1	1	1	1	3	3	0	3	1	6	1	prevent medication treat,healthy food, manage stress and enough sleeping hours	1	1	1	3	1	1	2	1	4	1	1	0	1	0	1	2	1	1	4
17	4	6	2	2	2	2	1	1	1	1	1	3	3	0	3	1	6	1	prevent medication treat,healthy food, manage stress and enough sleeping hours	1	1	1	3	1	1	2	1	4	1	1	0	1	0	1	2	1	1	5
18	3	6	2	2	1	4	0	1	2	2	3	1	1	3	3	1	5	1	prevent medication treat,healthy food, manage stress and enough sleeping hours	1	1	1	2	1	1	3	1	4	1	1	0	1	1	1	2	3	1	5
19	2	6	2	2	2	4	1	1	1	1	1	3	3	0	3	1	6	1	prevent medication treat,healthy food, manage stress and enough sleeping hours	1	1	1	3	1	1	2	1	4	1	1	0	1	1	1	2	1	1	5
20	3	6	3	1	2	4	0	1	1	1	1	1	1	2	3	1	1	1	1	1	1	1	3	1	1	2	1	4	1	1	0	1	1	1	2	3	1	1
21	4	4	3	2	2	4	0	1	1	1	1	3	3	0	3	1	1	1	healthy food and sports	1	1	1	2	1	1	1	1	4	1	1	0	1	1	0	2	3	1	1
22	3	6	2	3	2	2	1	1	2	2	2	1	1	3	3	1	1	1	1	1	2	1	1	1	3	1	1	4	1	1	0	0	0	1	2	2	1	1
23	3	4	3	3	3	4	1	1	2	1	2	1	3	0	2	1	1	3	0	1	1	1	1	1	2	2	2	4	1	0	3	1	0	1	1	1	1	1
24	2	3	3	3	1	1	1	1	2	1	1	3	2	0	2	1	2	1	breastfeeding	1	1	1	3	1	2	1	1	4	1	1	0	1	0	1	1	1	0	1
25	4	3	3	3	3	4	1	1	3	1	1	3	1	2	3	1	1	3	0	1	1	3	1	1	1	1	1	4	0	0	3	0	0	1	1	3	0	1
26	2	4	3	3	1	4	1	1	2	1	1	1	3	0	1	1	2	3	0	1	1	1	3	1	3	3	2	4	1	1	0	1	1	1	1	1	1	1
27	4	4	3	2	2	4	1	1	2	1	2	2	1	3	2	1	3	1	1	1	1	1	2	1	1	2	1	4	1	1	1	1	1	1	2	3	1	1
28	2	3	3	2	2	4	1	1	3	1	1	3	1	1	3	1	4	3	0	1	1	3	3	1	2	1	1	4	1	1	3	1	0	1	1	1	0	4
29	3	6	3	2	2	3	1	1	1	1	1	1	2	1	3	1	1	1	1	1	1	1	3	1	1	1	1	4	1	1	0	0	1	1	1	3	1	4
30	3	6	3	1	3	2	0	1	1	2	1	1	1	3	2	1	1	1	health care	1	1	1	2	1	1	1	1	4	1	1	0	1	1	0	2	3	1	4
31	4	6	2	1	2	4	0	1		1	1	1	1	3	3	1	5	1	1	1	1	1	2	1	1	2	1	4	1	1	0	1	1	1	2	3	1	4
32	3	6	2	2	2	2	1	1	3	1	2	1	3	0	3	1	3	2	0	1	1	3	2	1	3	1	1	4	1	1	0	1	1	0	2	3	1	4
33	3	6	2	1	1	1	1	1	1	1	1	2	3	0	3	1	1	1	1	1	1	1	2	1	1	1	1	4	1	1	0	1	0	1	2	3	1	4
34	3	6	2	1	2	1	1	1	1	1	1	2	3	0	3	1	1	1	1	1	1	1	2	1	1	1	1	4	1	1	0	1	0	1	2	3	1	4
35	4	5	2	3	1	4	1	1	1	1	1	1	2	0	3	1	1	1	1	1	1	1	3	1	1	1	1	4	1	1	0	0	1	1	2	3	1	2
36	3	6	2	2	1	4	1	1	1	1	1	1	1	3	3	1	5	3	0	1	1	1	3	1	3	3	1	4	1	0	2	1	1	1	1	1	1	2
37	1	6	2	2	2	3	1	1	1	1	1	3	1	1	3	1	2	1	breastfeeding	1	1	1	1	1	2	3	1	4	1	1	0	1	1	0	1	3	1	2
38	3	4	3	3	2	2	1	1	3	1	1	3	1	1	2	1	3	1	1	1	1	3	1	1	1	1	1	4	1	1	3	1	1	1	2	3	1	2
39	1	5	3	2	1	2	0	1	1	1	1	3	2	0	2	1	2	2	0	1	1	2	3	1	1	2	1	4	1	0	0	1	1	1	2	3	1	2
40	2	4	3	3	1	4	0	1	2	1	1	3	1	1	2	1	3	1	sunlight,sports,breastfeeding and healthy food	1	1	1	3	1	2	1	1	4	1	1	0	1	0	1	1	1	0	2
41	1	4	1	2	1	3	1	1	1	1	1	2	1	1	3	1	3	2	0	1	1	1	3	1	1	1	1	4	1	0	1	1	0	1	1	3	1	6
42	1	5	3	3	1	1	0	1	1	1	1	1	2	0	1	1	2	1	healthy food, sports	1	1	1	3	1	2	1	1	4	1	0	1	1	0	1	1	1	1	6
43	2	5	3	2	2	1	1	1	1	2	2	2	2	0	2	1	1	1	protien,vitamin and calcium	1	1	1	1	1	2	1	1	4	1	0	1	1	0	1	1	3	1	6
44	1	3	3	2	2	1	0	1	1	1	1	2	3	0	2	1	2	1	breastfeeding	1	1	1	2	2	1	2	1	4	1	0	0	1	0	1	1	3	1	6
45	3	2	3	3	2	2	1	1	2	2	2	2	1	2	2	1	2	2	0	1	1	1	2	1	2	2	1	4	1	0	2	1	0	1	1	1	1	6
46	2	5	2	1	1	3	1	1	1	1	1	2	1	3	2	1	1	1	breastfeeding and vitamins	1	1	1	3	1	2	1	1	4	1	1	0	1	1	0	2	3	1	6
47	3	5	3	3	2	2	1	1	2	1	1	2	1	1	2	1	2	1	prevent medication treat,healthy food and enough sleeping hours	1	1	1	2	2	2	2	1	4	1	0	2	1	0	0	1	1	1	6
48	1	6	2	2	1	4	1	1	1	1	1	2	1	1	2	1	2	1	sunlight,sports,breastfeeding and healthy food	1	1	1	2	1	2	1	1	4	1	1	2	1	1	1	2	3	1	6
49	3	5	2	3	2	4	0	1	1	1	1	1	1	3	2	1	1	2	0	1	1	2	1	1	2	3	1	4	1	0	1	1	0	1	1	1	1	6
50	2	3	3	3	1	1	1	1	3	3	3	3	3	1	3	1	2	2	0	1	1	1	1	2	2	3	1	4	1	0	2	1	0	0	1	1	1	6
51	3	5	3	2	2	1	1	1	2	1	2	2	2	3	1	1	1	1	sunlight	1	1	1	1	1	2	1	1	4	1	0	1	1	0	1	1	1	1	6
52	1	5	2	2	2	1	1	1	1	1	1	1	1	2	1	2	2	1	healthy lifestyle	1	1	1	1	1	2	1	1	4	1	1	0	1	1	1	2	3	1	6
53	3	5	3	2	2	2	1	1	1	1	2	1	1	1	3	1	2	2	0	1	1	1	2	1	2	1	1	4	1	0	2	1	0	1	2	3	1	6
54	4	3	3	3	2	4	1	1	3	1	1	3	1	1	1	1	1	2	0	1	1	1	2	1	2	2	1	4	1	0	1	1	0	1	1	1	1	6
55	2	6	1	1	1	3	1	1	2	1	1	1	1	1	1	1	2	1	1	1	1	1	2	1	2	2	1	4	1	0	2	1	0	1	2	3	1	6
56	3	6	2	3	2	4	1	1	2	1	1	2	1	1	3	1	3	1	sport,healthy food and cleanliness	1	1	1	2	1	2	3	1	4	1	0	1	1	0	1	1	3	1	6
57	3	4	3	1	3	3	1	1	3	1	1	3	1	2	1	1	2	1	nature and arabic treatment	1	1	1	1	2	1	2	1	4	1	0	2	1	0	1	1	3	1	6
58	1	5	1	3	2	1	1	1	1	1	1	2	1	3	2	1	2	1	cleanliness	1	1	1	2	1	2	1	1	4	1	2	1	1	0	1	1	3	1	6
59	4	3	3	3	3	4	0	1	3	2	2	2	3	0	2	1	1	2	1	1	1	1	2	2	2	1	1	4	1	0	3	1	0	0	1	1	1	6
60	3	5	3	3	3	4	0	1	2	1	3	3	1	1	3	1	5	2	treatment	1	1	1	3	1	1	2	3	4	1	1	0	1	1	1	2	3	1	6
61	4	1	3	3	3	4	0	2	1	3	2	1	1	3	1	2	2	1	healthy food and playing with animals	2	3	3	1	3	2	1	1	4	1	0	2	0	0	1	1	1	1	6
62	2	6	2	2	2	4	0	1	1	1	1	2	2	0	2	1	1	1	healthy food, phsyco health and prevent ATD	1	1	1	2	1	1	2	1	4	1	0	1	1	0	1	1	1	1	6
63	2	6	3	1	2	1	0	1	1	1	1	1	1	3	3	1	5	1	healthy food,cleanliness and sunlight	1	1	1	2	1	2	3	1	4	1	1	0	1	0	1	1	4	1
64	3	2	2	3	2	4	1	1	1	1	2	1	1	2	2	1	3	1	healthy food,cleanliness and sunlight	1	1	1	3	1	1	2	1	4	1	1	0	1	1	1	2	2	1	6
65	1	6	2	2	1	4	0	1	2	1	1	1	1	3	2	1	3	1	healthy food,cleanliness and sunlight	1	1	1	2	1	1	2	1	4	1	1	0	1	1	1	1	1	1	6
66	1	3	3	3	2	1	0	1	2	2	2	3	2	0	2	1	2	2	0	1	2	1	2	1	1	2	1	4	1	0	2	1	0	1	1	1	1	6
67	3	5	3	3	2	4	1	1	2	1	1	2	2	1	2	1	1	1	1	1	1	1	2	1	1	2	1	4	1	1	0	1	1	1	2	2	1	6
68	2	3	3	3	2	2	0	1	1	1	1	2	1	1	2	1	2	1	1	1	1	1	2	1	1	3	1	4	1	0	1	1	0	1	1	1	1	6
69	2	5	3	3	3	4	1	1	1	1	3	1	1	3	3	1	1	1	breastfeeding and nutrition	1	1	3	3	1	1	3	1	4	1	0	1	1	0	1	1	1	1	6
70	2	5	3	2	1	4	1	1	3	1	1	1	1	1	3	1	2	1	breastfeeding	1	1	1	3	1	1	1	1	4	1	0	1	1	0	1	1	3	0	6
71	3	3	2	3	2	3	1	1	1	1	1	2	1	1	3	1	2	2	0	1	1	1	3	1	1	3	1	4	1	0	1	1	0	1	1	3	1	6
72	4	2	3	3	3	4	0	1	2	1	1	2	1	1	2	1	2	2	0	1	2	1	2	2	1	1	1	4	1	0	2	1	0	1	1	1	1	6
73	3	6	2	2	1	2	0	1	1	1	1	1	1	2	2	1	3	1	1	1	1	1	2	1	1	1	1	4	1	1	3	1	0	1	1	1	1	6
74	3	5	3	1	3	2	1	1	1	1	1	2	1	1	2	1	5	1	clean water	1	1	1	3	1	1	1	1	4	1	1	0	1	1	1	2	3	1	6
75	4	6	2	3	3	4	0	1	2	1	1	2	2	0	2	1	1	1	1	1	1	1	2	1	1	2	1	4	1	0	2	1	0	1	1	1	1	6
76	3	5	3	3	3	4	1	1	1	1	1	2	1	1	2	1	2	1	avoid virus	1	1	1	3	1	1	3	1	4	1	0	2	1	0	1	1	1	0	6
77	4	3	3	3	3	4	0	2	3	2	2	3	1	3	2	3	2	1	healthy food and play outside	3	3	3	1	3	2	2	1	4	0	0	2	0	0	0	4	4	1	6
78	1	3	3	3	3	2	1	1	3	1	1	1	2	1	3	1	6	1	1	1	1	1	1	1	1	3	1	4	1	1	2	1	0	1	1	1	1	6
79	3	5	3	1	2	4	0	1	3	3	3	3	3	0	3	1	3	3	0	1	1	1	3	1	1	3	2	4	1	0	1	1	0	1	1	1	1	6
80	2	5	3	2	2	4	1	1	1	1	1	3	1	1	2	1	3	1	healthy food and cleanliness	1	1	1	3	1	1	3	1	4	1	0	2	1	0	1	1	1	1	6
81	1	5	3	3	1	1	1	1	1	1	1	3	1	1	3	1	1	3	0	1	1	1	3	1	1	1	1	4	1	0	1	1	0	1	1	1	1	6
82	1	2	3	2	2	3	0	1	3	1	1	1	1	1	2	1	2	1	1	1	1	1	2	1	1	2	1	4	1	1	0	1	1	1	1	1	1	6
83	3	3	3	3	3	4	1	1	1	1	3	2	1	1	1	1	2	3	0	1	1	1	2	1	1	2	1	4	1	0	2	1	0	1	1	1	1	6
84	2	5	3	1	2	4	0	1	1	1	1	3	1	2	3	1	3	1	sunlight,sports,breastfeeding and healthy food	1	1	1	3	1	1	3	1	4	1	0	2	1	1	1	1	1	1	6
85	4	6	3	3	3	4	0	1	2	1	1	2	2	0	2	1	1	1	1	1	1	1	2	1	1	2	1	4	1	0	2	1	0	1	1	1	1	6
86	2	5	1	3	1	2	1	1	1	1	1	1	1	1	2	1	2	1	1	1	1	1	3	1	1	1	1	4	1	0	2	1	0	1	2	3	1	6
87	1	5	3	3	2	1	0	1	2	1	1	1	1	1	2	1	2	1	1	1	1	1	3	1	1	2	1	4	1	0	2	1	0	1	1	1	1
88	2	6	2	2	2	4	1	1	2	1	1	2	2	0	2	1	1	1	1	1	1	1	2	1	1	2	1	4	1	0	2	1	0	1	1	1	1	6
89	4	2	3	3	1	4	1	1	1	2	1	2	3	0	3	1	1	1	breastfeeding and healthy food	1	1	1	2	1	1	1	1	4	0	1	1	1	0	1	1	1	1	6
90	2	3	3	3	2	2	1	1	1	1	1	2	1	1	1	1	1	1	1	1	1	1	2	1	1	3	1	4	1	1	3	1	0	1	1	1	1	6
91	4	3	3	3	3	4	1	1	1	1	1	1	1	1	3	1	1	1	1	1	1	1	3	1	1	1	1	4	1	0	3	1	0	1	1	1	1	6
92	2	3	3	3	1	3	1	1	1	1	1	1	1	1	3	1	1	1	1	1	1	1	3	1	1	1	1	4	1	0	3	1	0	1	1	1	1	6
93	4	5	3	3	3	4	0	1	1	1	1	1	1	1	3	1	1	1	breastfeeding	1	1	1	1	1	1	3	1	4	1	1	2	1	1	1	1	1	1	6
94	4	6	3	2	2	4	0	1	3	1	1	3	1	1	3	1	1	1	healthy food and avoid ATD	1	1	1	2	1	1	3	1	4	1	0	2	1	0	1	1	1	1	6
95	3	5	3	3	1	1	0	1	1	1	1	3	1	1	3	1	1	2	0	1	1	1	1	1	1	3	1	4	1	0	2	1	0	1	1	1	1
96	1	5	3	3	1	4	0	1	2	1	1	3	1	1	2	1	1	1	1	1	1	1	2	1	1	2	1	4	1	1	0	1	1	1	1	1	1	6
97	2	6	2	1	1	1	1	1	1	1	1	2	1	1	3	1	2	1	1	1	1	1	3	1	1	3	1	4	1	0	2	1	0	1	1	1	1
98	3	6	3	3	2	4	1	1	1	1	1	3	1	1	3	1	1	1	vitamins,protien calcium and milk	1	1	1	3	1	1	3	3	4	1	0	2	1	0	1	1	1	1
99	3	5	3	2	2	4	0	1	1	1	1	2	2	0	2	1	1	2	0	1	1	1	2	1	2	2	1	4	1	0	3	1	0	1	2	3	1
100	2	6	3	2	1	4	0	1	1	1	1	2	3	0	2	1	4	1	healthy lifestyle	1	1	1	2	1	2	2	1	4	1	0	3	1	0	1	1	3	1
101	2	6	3	3	2	4	1	1	1	1	1	3	3	0	2	1	1	1	healthy lifestyle	1	1	1	3	1	2	1	1	4	1	0	3	1	0	1	1	3	1
102	3	6	2	3	1	4	0	1	1	1	1	2	3	0	3	1	1	2	0	1	1	1	3	1	2	2	1	4	1	0	3	1	0	1	1	3	1
103	3	5	3	2	3	4	1	1	1	1	1	2			2	1	1	2	0	1	1	1	2	1	2	2	1	4	1	0	3	1	0	1	2	3	1
104	4	2	2	1	1	4	0	1	1	1	1	1	2	3	3	1	1	1	1	1	1	1	3	1	2	2	1	4	1	0	2	1	0	1	1	1	1
105	4	2	2	3	2	3	0	1	2	1	1	2	1	3	3	1	1	1	health care	1	1	1	3	1	2	3	2	4	1	0	2	1	0	1	4	1	1
106	4	5	2	3	2	4	1	1	1	1	1	1	1	1	3	1	5	2	0	1	1	1	3	1	3	3	1	4	1	0	3	1	1	1	1	1	1
107	3	6	2	2	2	3	0	1	3	1	1	2	3	0	3	1	3	3	0	1	1	1	2	1	3	3	1	4	1	1	1	0	1	1	1	1	1
108	3	6	2	1	2	3	0	1	3	1	1	2	3	0	3	1	3	3	0	1	1	1	2	1	3	3	1	4	1	1	0	1	0	1	1	1	1
109	2	6	2	2	2	1	0	2	2	1	1	1	1	1	3	1	1	1	healthy food and avoid infections	2	2	1	1	2	1	1	1	4	1	0	2	1	1	1	1	1	1
110	2	6	2	1	2	2	0	1	1	1	1	1	1	2	3	1	5	1	sunlight,sports,breastfeeding and healthy food	1	1	1	1	1	1	3	1	4	1	1	0	1	0	1	4	1	1
111	2	6	2	2	1	4	0	1	1	1	2	1	1	2	3	1	6	1	1	1	1	1	1	1	2	3	1	4	1	1	0	1	1	1	2	3	1
112	1	6	2	2	1	1	0	1	1	1	1	1	1	2	2	1	2	1	1	1	1	1	1	1	2	1	1	4	1	0	3	1	0	1	4	2	1
113	3	6	2	2	2	3	0	1	1	1	1	2	1	2	3	1	5	1	1	1	1	1	3	1	3	1	1	4	1	1	0	1	1	1	1	1	1
114	3	6	2	3	2	3	0	1	1	1	1	1	1	3	2	1	5	2	0	1	1	1	3	1	3	1	1	4	1	1	0	1	1	1	2	1	1
115	3	5	3	2	1	3	1	1	1	1	1	1	1	2	3	1	5	1	1	1	1	1	3	1	2	3	1	4	1	0	1	1	1	1	1	1	1
116	1	5	2	2	2	3	1	1	1	1	1	1	1	1	3	1	1	1	1	1	1	1	3	1	3	3	1	4	1	0	1	1	0	1	1	1	1
117	4	6	2	2	2	4	0	1	2	2	1	1	1	2	3	1	1	1	sunlight,sports,breastfeeding and healthy food	1	1	1	1	1	2	3	1	4	1	1	0	1	1	1	1	3	1
118	4	6	2	2	1	3	0	1	1	1	1	1	1	3	3	1	1	1	healthy food and cleanlines	1	1	1	3	1	2	2	1	4	1	1	0	1	1	1	1	1	1
119	4	6	2	2	2	4	1	3	3	3	3	3	1	1	2	3	6	1	healthy food and sports	3	3	3	1	3	2	2	1	4	0	0	3	0	0	0	4	4	1
120	1	6	3	3	1	2	0	1	1	1	1	2	1	1	2	1	4	1	1	1	1	1	1	1	2	1	1	4	1	1	0	1	0	1	2	3	1
121	4	6	2	2	1	1	0	1	1	2	1	3	1	0	3	1	1	1	use nature source of nutrition	1	1	3	3	1	1	3	1	4	1	0	3	1	0	1	1	1	1
122	3	2	2	2	1	4	1	1	1	1	1	1	1	2	3	1	5	1	healthy food, breastfeeding and vitamins to help immune system	1	1	1	3	1	2	3	1	4	1	0	3	1	0	1	1	1	1
123	2	6	2	2	2	4	0	1	2	1	1	1	1	2	3	1	1	1	1	1	1	1	3	1	1	3	1	4	1	0	3	1	0	1	1	1	1
124	3	6	3	2	2	4	0	1	1	1	2	1	3	0	3	1	2	1	healthy food,breastfeeding,cleanliness,viamins	1	1	1	3	1	2	1	1	4	1	1	0	1	0	1	1	4	1
125	3	3	1	3	2	4	1	1	3	1	1	3	1	1	3	1	2	3	0	1	1	1	3	1	2	1	3	4	0	0	3	0	0	1	2	3	1
126	1	3	3	3	1	4	1	1	1	1	1	3	1	1	2	1	3	1	activities under sunlight	1	1	1	1	1	2	1	1	4	1	1	0	1	0	1	1	2	1
127	3	6	2	3	2	2	0	1	1	1	1	1	1	3	3	1	3	3	0	1	1	1	3	1	3	3	1	4	1	0	1	1	1	1	1	1	1
128	2	6	2	3	2	3	0	1	1	1	1	3	1	2	3	1	3	1	1	1	1	1	3	1	1	1	1	4	1	0	1	1	0	1	1	1	1
129	3	6	2	3	1	4	1	1	1	1	1	1	1	1	1	1	1	1	1	1	1	1	1	1	1	1	1	4	1	1	1	1	1	1	1	1	1
130	2	6	2	3	2	4	1	1	1	1	1	1	1	1	2	1	3	3	0	1	1	1	2	1	1	2	1	4	1	0	2	1	1	1	2	1	1
131	2	2	2	3	2	4	1	1	1	1	1	1	1	1	1	1	1	1	1	1	1	1	1	1	1	1	1	4	1	1	0	1	1	1	1	1	1
132	2	6	2	3	2	4	0	1	1	1	1	2	2	0	3	1	1	2	0	1	1	1	2	1	1	1	1	4	1	0	1	1	1	1	1	1	1
133	2	6	3	2	3	2	1	1	1	1	1	1	1	2	3	1	3	1	healthy food, breastfeeding and vitamins to help immune system	1	1	1	2	1	1	3	1	4	1	1	0	1	1	1	1	3	1
134	4	6	2	2	2	2	0	1	1	1	1	1	2	0	3	1	3	1	1	1	1	1	3	1	1	3	3	4	1	1	0	1	1	0	2	3	1
135	2	6	2	2	2	2	1	1	1	1	1	1	1	2	3	1	3	1	1	1	1	1	3	1	1	2	1	4	1	1	0	1	1	1	1	1	1
136	1	2	2	2	1	1	0	1	1	1	1	1	1	3	3	1	5	1	breastfeeding	1	1	1	3	1	1	3	1	4	1	1	0	1	1	1	1	3	1
137	2	6	2	3	2	4	1	1	1	1	1	1	1	2	3	1	3	1	1	1	1	1	1	1	1	3	1	4	1	0	1	1	1	1	1	1	1
138	1	6	2	3	2	3	0	1	1	1	1	1	1	2	3	1	5	1	healthy food, breastfeeding and vitamins to help immune system	1	1	1	3	1	1	3	1	4	1	1	0	1	1	1	1	1	1
139	4	6	2	3	3	4	0	1	1	1	1	1	1	1	3	1	5	1	1	1	1	1	2	1	1	2	1	4	1	1	0	1	1	1	1	1	1
140	3	6	2	2	1	3	1	1	1	1	1	1	1	3	3	1	6	1	healthy food, breastfeeding and vitamins to help immune system	1	1	1	1	1	1	1	1	4	1	0	1	1	0	1	1	1	1
141	3	6	2	3	1	4	0	1	1	1	1	1	1	3	3	1	1	3	0	1	1	1	1	1	1	1	1	4	1	1	0	1	1	1	1	1	1
142	2	6	2	3	2	1	0	1	1	1	1	1	1	3	3	1	3	3	0	1	1	1	3	1	1	1	1	4	1	0	1	0	0	1	4	1	1
143	1	6	2	3	1	2	1	1	1	1	1	1	1	3	1	1	1	1	1	1	1	1	3	1	1	3	1	4	1	1	0	1	1	1	1	3	1
144	2	6	2	3	1	4	1	1	1	1	1	1	1	1	3	1	3	3	0	1	1	1	3	1	1	1	1	4	1	0	3	1	0	1	1	3	1
145	1	6	2	3	1	4	1	1	1	1	2	3	2	1	3	1	2	3	0	1	1	1	2	1	1	1	1	4	0	0	1	1	0	1	1	3	1
146	3	6	2	3	2	4	0	1	1	1	1	1	2	1	3	1	5	1	healthy food, breastfeeding and vitamins to help immune system	1	1	1	1	1	1	1	1	4	1	0	1	1	1	1	1	3	1
147	1	6	2	3	1	4	0	1	1	1	1	1	1	3	3	2	3	1	healthy food, breastfeeding and vitamins to help immune system	1	1	1	1	1	1	1	1	4	1	1	0	1	1	1	1	1	1
148	3	5	2	3	2	2	0	1	1	1	1	3	3	0	2	1	1	1	1	1	1	1	1	1	1	2	1	4	1	1	0	1	1	1	1	3	1
149	3	6	2	3	1	3	0	1	1	1	1	1	1	2	3	1	5	1	1	1	1	1	3	1	1	1	1	4	1	1	0	1	1	1	1	1	1
150	2	5	2	3	2	2	1	1	1	1	1	1	1	3	3	1	5	1	healthy food, breastfeeding and vitamins to help immune system	1	1	1	2	1	1	1	1	4	1	1	0	1	1	1	1	1	1
151	3	6	2	3	2	4	1	1	1	1	1	2	1	1	3	1	5	2	0	1	1	1	3	1	1	2	3	4	1	1	0	1	1	1	1	1	1
152	2	6	2	3	1	4	1	1	1	1	1	1	1	3	3	1	5	1	healthy food, breastfeeding and vitamins to help immune system	1	1	1	1	1	1	2	1	4	1	1	0	1	1	1	1	1	1
153	4	6	2	2	2	4	0	1	1	1	1	1	1	3	3	1	3	3	0	1	1	1	3	1	1	2	1	4	1	0	1	1	0	1	2	3	0
154	4	6	2	2	2	4	1	1	2	1	1	1	1	3	3	1	6	2	0	1	1	1	2	1	1	1	1	4	1	0	2	1	0	1	1	3	1
155	3	6	2	3	3	4	0	2	1	1	1	1	1	2	3	1	5	1	1	1	1	1	2	1	1	2	1	4	1	0	3	0	1	1	1	1	1
156	4	2	2	2	3	4	1	1	2	1	1	1	1	3	2	1	1	1	1	1	1	1	2	1	1	2	1	4	1	0	2	1	0	1	1	3	1
157	4	3	2	3	2	4	1	2	1	1	1	2	1	1	2	1	2	2	0	1	1	1	2	1	2	2	1	4	1	0	2	0	0	1	1	4	1
158	2	6	2	3	1	4	1	1	1	1	1	1	1	1	2	1	3	1	1	1	1	1	1	1	1	3	1	4	1	1	0	1	1	1	2	2	0
159	3	6	3	1	2	4	0	1	1	1	1	1	1	2	3	1	2	1	1	1	1	1	1	1	1	3	1	4	1	0	2	1	0	1	1	4	1
160	4	6	2	1	2	4	0	1	1	1	1	1	1	2	2	1	6	1	1	1	1	1	1	1	1	1	1	4	1	1	0	1	1	1	2	2	1
161	4	6	3	1	2	4	1	1	1	1	1	1	2	0	3	1	6	1	1	1	1	1	1	1	1	3	1	4	1	1	0	1	1	1	2	2	1
162	4	5	3	3	1	2	1	1	1	1	1	2	1	1	3	3	3	1	1	1	1	1	3	1	1	1	1	4	1	0	1	0	0	1	1	1	1
163	2	1	3	3	1	4	1	1	1	1	1	1	1	3	2	1	2	1	healthy food, breastfeeding and vitamins to help immune system	1	1	1	1	1	1	1	1	4	1	1	0	1	1	1	2	3	0
164	1	5	1	1	1	3	0	1	1	1	1	2	1	2	2	1	2	1	1	1	1									1	0	1	0	1	1	3	1
165	4	6	3	3	2	4	0	1	1	1	1	1	1	3	2	1	1	2	0	1	1	1	1	2	1	2	1	4	1	0	2	1	0	1	1	3	1	1
166	3	4	2	2	2	4	1	1	1	1	1	1	1	2	2	1	1	2	0	1	1	1	1	1	1	1	1	4	1	0	1	1	1	1	1	1	1	1
167	3	6	2	1	2	4	1	1	1	1	1	1	1	2	2	1	1	1	1	1	1	1	3	1	1	1	1	4	1	1	3	1	1	1	2	2	1	1
168	2	6	2	2	1	1	0	1	1	1	1	1	1	2	3	2	2	1	1	1	1	1	1	1	1	2	1	4	1	0	1	1	1	1	1	1	1	1
169	4	2	2	2	1	3	1	1	1	1	1	1	1	1	3	1	5	1	1	1	1	1	1	1	1	1	1	4	1	0	2	1	0	1	2	3	1	1
170	4	3	3	3	3	4	1	1	1	1	1	1	1	1	3	1	1	3	0	1	1	1	1	1	1	1	1	4	1	0	2	1	0	1	1	1	0	1
171	4	2	3	1	2	3	0	1	1	1	1	3	1	1	2	3	3	3	0	1	1	1	3	1	1	3	1	4	1	1	3	1	1	1	1	1	1	1
172	1	6	3	2	2	4	1	1	1	1	1	1	1	2	3	1	4	2	0	1	1	1	3	1	2	3	1	1	1	1	3	1	1	1	2	3	1	1
173	1	2	3	2	2	4	0	2	1	1	1	2	1	2	3	1	2	2	0	1	1	1	3	1	3	2	1	4	1	1	3	1	1	1	1	1	1	1
174	4	6	2	1	1	4	1	1	2	1	1	1	1	3	2	1	1	1	healthy food, breastfeeding and vitamins to help immune system	1	1	1	1	1	1	3	1	4	1	1	0	1	1	1	2	1	1	1
175	3	2	2	1	3	3	1	1	1	1	1	1	1	2	2	2	2	1	1	1	1	1	1	1	1	2	1	4	1	1	0	1	1	1	2	2	1	1
176	1	1	3	2	3	2	1	2	1	1	1	1	1	1	2	1	2	2	0	1	1	1	1	1	1	1	1	4	1	0	1	0	0	1	1	1	0	1
177	4	4	2	2	2	4	0	1	2	1	1	1	1	1	3	1	4	2	0	1	2	2	1	2	2	2	2	4	1	0	2	1	0	1	1	1	0	1
178	3	2	3	3	3	4	1	2	2	2	1	1	1	1	2	1	6	2	0	1	1	2	1	1	1	1	1	4	1	0	1	1	0	1	1	1	0	1
179	3	6	3	1	2	4	0	2	1	1	1	1	1	1	2	1	3	3	0	1	1	1	3	1	1	3	1	1	1	1	0	1	1	1	1	1	1	1
180	4	2	3	1	2	4	0	1	1	1	1	2	1	3	3	1	1	3	0	1	1	1	1	1	1	2	1	1	1	1	0	1	1	1	1	1	1	1
181	3	2	3	1	1	4	1	1	1	1	1	1	1	1	2	1	2	1	1	1	1	1	2	1	1	2	1	1	1	0	3	1	1	1	1	1	1	1
182	2	6	2	1	1	3	0	1	1	1	2	2	1	1	2	2	5	2	0	1	1	1	2	1	1	2	1	1	1	1	0	1	1	1	2	2	1	1
183	4	2	3	1	1	4	1	1	1	1	1	2	1	1	2	1	3	2	0	1	1	1	2	1	2	2	1	1	1	1	0	1	0	0	2	3	1	1
184	3	6	2	2	2	3	0	1	1	1	1	2	1	1	3	1	2	1	healthy food, breastfeeding and vitamins to help immune system	1	1	1	1	1	1	1	1	4	1	1	0	1	1	1	2	3	1	4
185	2	4	2	3	3	3	1	1	1	1	1	2	1	1	1	1	1	2	0	1	1	2	2	1	1	1	1	1	1	0	1	1	0	1	1	3	1	4
186	2	6	3	3	1	2	1	1	1	1	1	2	2	0	2	1	2	1	healthy food, breastfeeding and vitamins to help immune system	1	1	1	1	1	1	2	1	1	1	0	1	1	0	1	1	3	1	4
187	4	6	2	1	2	1	1	1	1	1	1	1	2	0	2	1	1	1	1	1	1	1	1	1	1	1	1	1	1	1	0	1	1	1	2	3	1	4
188	3	6	1	2	2	4	1	1	2	2	1	2	2	0	2	2	6	1	0	1	1	1	2	1	1	2	1	1	1	0	2	1	0	1	2	3	1	4
189	4	6	2	2	1	3	1	1	3	2	1	3	2	0	1	2	5	2	0	1	2	1	2	1	2	3	1	2	1	0	2	1	0	0	1	3	1	4
190	3	2	3	3	1	1	1	1	3	1	1	3	1	1	2	2	4	2	0	1	2	1	2	1	2	1	1	1	1	1	0	1	1	1	1	3	1	4
191	2	1	3	3	3	4	1	1	3	2	1	3	2	0	2	2	2	2	1	1	2	2	2	1	2	1	1	2	1	0	2	1	0	1	2	3	1	4
192	3	6	2	2	2	4	1	1	1	1	1	1	1	1	1	1	4	2	0	1	1	1	1	1	1	1	1	2	1	1	0	1	1	1	1	3	1	4
193	4	6	2	1	1	4	1	1	2	1	1	2	2	0	2	1	6	2	0	1	1	2	2	1	1	2	1	1	1	1	0	1	0	1	2	3	1	4
194	4	4	3	2	2	4	1	1	1	1	1	2	1	1	1	1	3	1	1	1	1	1	2	1	1	2	2	1	1	0	2	1	0	1	2	3	0	4
195	2	5	2	1	3	4	1	1	2	1	2	2	2	0	2	2	3	2	0	1	1	2	1	2	1	2	2	1	1	0	1	1	0	0	1	3	0	4
196	4	6	2	3	3	4	1	1	2	1	1	2	1	1	2	1	3	1	1	1	1	2	2	1	1	1	1	2	1	1	0	1	1	1	2	3	1	4
197	1	6	2	1	1	4	0	1	1	1	1	2	1	1	3	1	4	1	1	1	1	1	2	1	1	2	1	1	1	1	0	1	1	1	2	3	1	4
198	3	2	3	2	1	4	0	1	1	1	2	1	1	1	1	1	3	2	0	1	1	1	3	1	3	1	3	2	1	1	0	1	0	1	1	1	0	4
199	1	3	3	2	2	1	0	1	1	1	1	3	2	1	1	1	2	1	0	1	1	1	2	1	1	1	1	2	1	1	0	1	1	1	2	3	0	4
200	3	3	3	1	2	4	1	1	1	1	1	1	1	1	3	1	2	2	0	1	1	1	2	1	1	1	1	1	1	0	1	1	0	1	2	3	0	4
201	4	6	2	2	2	4	1	1	2	1	1	2	1	1	2	1	4	1	1	1	1	1	2	1	1	2	1	1	1	0	2	1	0	1	2	3	1	4
202	2	6	3	2	2	4	0	1	1	1	1	1	1	1	3	1	6	1	healthy food, breastfeeding and vitamins to help immune system	1	1	1	2	1	1	2	1	1	1	1	0	1	1	1	2	3	1	4
203	2	3	2	1	2	1	1	1	2	1	2	1	1	1	2	1	1	1	healthy food, breastfeeding and vitamins to help immune system	1	1	1	2	1	1	1	1	1	1	0	3	1	1	1	2	3	1	4
204	3	2	3	1	3	2	1	1	1	1	1	3	1	1	1	1	2	2	0	1	1	1	2	1	2	3	2	3	1	1	0	1	0	1	2	3	1	4
205	2	6	2	1	1	4	0	1	1	1	1	1	3	0	3	1	2	2	0	1	1	1	3	1	1	1	1	4	1	1	0	1	1	0	2	3	1	4
206	2	5	2	2	1	4	0	1	1	1	1	1	3	0	3	1	1	3	0	1	1	1	3	1	1	1	1	4	1	1	0	1	1	1	2	3	1	4
207	4	5	3	2	2	3	0	1	1	1	1	1	3	0	3	1	1	3	0	1	1	1	3	1	1	1	1	4	1	1	0	1	1	1	2	3	1	4
208	3	6	2	2	1	4	0	1	1	1	1	1	3	0	3	1	1	2	0	1	1	1	3	1	1	1	1	4	1	1	0	1	1	1	2	3	1	4
209	3	6	2	1	2	1	1	1	1	1	1	2	3	0	3	1	2	3	0	1	1	2	2	1	1	3	1	4	1	1	0	1	0	0	2	3	1	4
210	3	6	3	1	1	1	0	1	1	1	1	1	3	0	3	1	2	2	0	1	1	1	2	1	1	1	1	4	1	1	0	1	0	0	2	3	1	4
211	3	6	2	1	2	4	0	1	1	1	1	1	3	0	3	1	2	3	0	1	1	1	3	1	1	1	1	4	1	1	0	1	1	1	2	3	1	4
212	3	5	2	2	1	3	0	1	1	1	1	1	3	0	3	1	4	3	0	1	1	1	3	1	1	1	1	4	1	1	0	1	1	1	2	3	1	4
